# Supplementary material for: Bacterial N4-methylcytosine as an epigenetic mark in eukaryotic DNA
Source: Nat Commun. 2022 Feb 28;13:1072. doi: 10.1038/s41467-022-28471-w (PMC8885841; doi:10.1038/s41467-022-28471-w)
Supplement: Supplementary file 7 — Source Data [file 41467_2022_28471_MOESM7_ESM.zip › Source Data 2.xlsx]

## Sheet: Info
AvMBD competition experiments (Fig. 6d-e)
32P-sAvL1-451 DNA: 0.05 nM
Competitor DNAs: 0.05 nM; 0.5 nM; 2 nM; 5 nM.
Gels lane order:
	Lane 1	Lane 2	Lane 3	Lane 4	Lane 5	Lane 6	Lane 7	Lane 8	Lane 9	Lane 10
32P-DNA	+	+	+	+	+	+	+	+	+	+
Protein	-	+	+	+	+	+	+	+	+	+
Unlabeled DNA	-	-	1:1	1:10	1:40	1:100	1:1	1:10	1:40	1:100
Image Quant TL v8.1 settings:
Background substraction with Image rectangle -> Peak detection with minimal slope =50 (with manual curation)
Note: Exp.1 was excluded from statistical analysis presented in the text due to insufficient amount of protein used, although it still displays a similar pattern.

## Sheet: Summary
Experiment 1.
2.38 nM					Super,%		Bound,%		Unbound,%
	DNA	DNA+Protein		32P-DNA:CompetitorDNA	Unmethylated	Methylated	Unmethylated	Methylated	Unmethylated	Methylated
Super,%	0	6.28124		1:1	4.15158	3.62178	10.9234	12.1922	84.925	84.186
Bound,%	0	13.2098		1:10	3.94815	3.2251	9.81727	8.63036	86.2346	88.1445
Unbound,%	100	80.509		1:40	0	0	7.45348	6.06	92.5465	93.94
				1:100	0	0	5.21115	5.85	94.7889	94.15
Experiment 2.
4.14 nM					Bound,%		Unbound,%
	DNA	DNA+Protein		32P-DNA:CompetitorDNA	Unmethylated	Methylated	Unmethylated	Methylated
Bound,%	0	94.5327		1:1	97.296	96.793	2.70399	3.20697
Unbound,%	100	5.46727		1:10	90.5256	96.0966	9.47439	3.90344
				1:40	59.0251	41.5773	40.9749	58.4227
				1:100	35.8941	15.8477	64.1059	84.1523
Experiment 3.
3.75 nM					Bound,%		Unbound,%
	DNA	DNA+Protein		32P-DNA:CompetitorDNA	Unmethylated	Methylated	Unmethylated	Methylated
Bound,%	0	87.0547		1:1	91.9849	87.9605	8.01514	12.0395
Unbound,%	100	12.9453		1:10	86.7514	60.67	13.2486	39.33
				1:40	39.9867	20.3932	60.0133	79.6068
				1:100	28.8914	17.2982	71.1086	82.7018
Experiment 4.
3.23 nM					Bound,%		Unbound,%
	DNA	DNA+Protein		32P-DNA:CompetitorDNA	Unmethylated	Methylated	Unmethylated	Methylated
Bound,%	0	74.8137		1:1	100	100	0	0
Unbound,%	100	25.1863		1:10	76.1484	79.9343	23.8516	20.0657
				1:40	57.0075	38.946	42.9925	61.054
				1:100	26.9475	26.528	73.0525	73.472
Experiment 5.
3.75 nM					Bound,%		Unbound,%
	DNA	DNA+Protein		32P-DNA:CompetitorDNA	Unmethylated	Methylated	Unmethylated	Methylated
Bound,%	0	89.5519		1:1	89.7598	91.0172	10.2402	8.98281
Unbound,%	100	10.4481		1:10	51.3872	64.1983	48.6128	35.8017
				1:40	35.4933	28.0192	64.5067	71.9808
				1:100	23.9259	18.4702	76.0741	81.5298

## Sheet: Exp.1
	Lane 1	Lane 2	Lane 3	Lane 4	Lane 5	Lane 6	Lane 7	Lane 8	Lane 9	Lane 10
Pockets	66666626	64089896	64386092	52802952	60606254	62823854	60365538	59196738	60756826	61587326
Super	0	68239062	45995116	44784950	0	0	38995190	34420924	0	0
Bound	0	143510076	121019954	111360168	80029778	57122774	131271770	92110398	61964982	60390880
Unbound	1033376732	874645732	940879694	978183608	993694248	1039042039	906418080	940752553	960908279	972278647
Total	1100043358	1150484766	1172280856	1187131678	1134330280	1158988667	1137050578	1126480613	1083630087	1094256853
S/T	0	0.0593133	0.0392356	0.0377253	0	0	0.034295	0.0305562	0	0
B/T	0	0.124739	0.103235	0.0938061	0.0705524	0.0492867	0.115449	0.0817683	0.0571828	0.0551889
U/T	0.939396	0.760241	0.802606	0.823989	0.876018	0.896508	0.797166	0.835125	0.886749	0.888529
Total	0.939396	0.944293	0.945076	0.955521	0.946571	0.945794	0.94691	0.94745	0.943932	0.943718
%S/T	0	6.28124	4.15158	3.94815	0	0	3.62178	3.2251	0	0
%B/T	0	13.2098	10.9234	9.81727	7.45348	5.21115	12.1922	8.63036	6.05793	5.84804
%U/T	100	80.509	84.925	86.2346	92.5465	94.7889	84.186	88.1445	93.9421	94.152
2.38 nM					Super,%		Bound,%		Unbound,%
	DNA	DNA+Protein		32P-DNA:CompetitorDNA	Unmethylated	Methylated	Unmethylated	Methylated	Unmethylated	Methylated
Super,%	0	6.28124		1:1	4.15158	3.62178	10.9234	12.1922	84.925	84.186
Bound,%	0	13.2098		1:10	3.94815	3.2251	9.81727	8.63036	86.2346	88.1445
Unbound,%	100	80.509		1:40	0	0	7.45348	6.06	92.5465	93.94
				1:100	0	0	5.21115	5.85	94.7889	94.15

## Sheet: Exp.2
	Lane 1	Lane 2	Lane 3	Lane 4	Lane 5	Lane 6	Lane 7	Lane 8	Lane 9	Lane 10
Pockets	43236412	103790456	108026046	82095978	76110502	60516820	121782828	91415740	56267158	73115096
Bound	0	789826363	841012186	838686667	530755534	319570500	831027496	846451891	335698684	132706628
Unbound	780042675	45679368	23372872	87776794	368447422	570744146	27533828	34382888	471709284	704678604
Total	823279087	939296187	972411104	1008559439	975313458	950831466	980344152	972250519	863675126	910500328
B/T	0	0.84087	0.864873	0.831569	0.54419	0.336096	0.84769	0.870611	0.388686	0.145751
U/T	0.947483	0.0486315	0.024036	0.0870319	0.377773	0.600258	0.0280859	0.0353642	0.546165	0.773947
Total	0.947483	0.889502	0.888909	0.918601	0.921963	0.936354	0.875775	0.905975	0.934851	0.919698
%B/T	0	94.5327	97.296	90.5256	59.0251	35.8941	96.793	96.0966	41.5773	15.8477
%U/T	100	5.46727	2.70399	9.47439	40.9749	64.1059	3.20697	3.90344	58.4227	84.1523
4.14 nM					Bound,%		Unbound,%
	DNA	DNA+Protein		32P-DNA:CompetitorDNA	Unmethylated	Methylated	Unmethylated	Methylated
Bound,%	0	94.5327		1:1	97.296	96.793	2.70399	3.20697
Unbound,%	100	5.46727		1:10	90.5256	96.0966	9.47439	3.90344
				1:40	59.0251	41.5773	40.9749	58.4227
				1:100	35.8941	15.8477	64.1059	84.1523

## Sheet: Exp.3
	Lane 1	Lane 2	Lane 3	Lane 4	Lane 5	Lane 6	Lane 7	Lane 8	Lane 9	Lane 10
Pockets	46547674	62299526	92392406	58782046	3.42881e+07	3.14149e+07	50778024	27941850	35814632	28632988
Bound	0	586092201	594568217	589594879	2.35081e+08	1.59253e+08	557928685	369184768	124137448	93349716
Unbound	568476446	87153716	51807938	90042170	3.52817e+08	3.9196e+08	76366196	239328370	484581500	446301258
Total	615024120	735545443	738768561	738419095	6.22186e+08	5.82628e+08	685072905	636454988	644533580	568283962
B/T	0	0.796813	0.80481	0.798456	0.37783	0.273336	0.814408	0.580064	0.1926	0.164266
U/T	0.924316	0.118489	0.0701274	0.121939	0.56706	0.672745	0.111472	0.376033	0.751833	0.785349
Total	0.924316	0.915302	0.874937	0.920395	0.944891	0.946081	0.925879	0.956098	0.944433	0.949615
%B/T	0	87.0547	91.9849	86.7514	39.9867	28.8914	87.9605	60.67	20.3932	17.2982
%U/T	100	12.9453	8.01514	13.2486	60.0133	71.1086	12.0395	39.33	79.6068	82.7018
3.75 nM					Bound,%		Unbound,%
	DNA	DNA+Protein		32P-DNA:CompetitorDNA	Unmethylated	Methylated	Unmethylated	Methylated
Bound,%	0	87.0547		1:1	91.9849	87.9605	8.01514	12.0395
Unbound,%	100	12.9453		1:10	86.7514	60.67	13.2486	39.33
				1:40	39.9867	20.3932	60.0133	79.6068
				1:100	28.8914	17.2982	71.1086	82.7018

## Sheet: Exp.4
	Lane 1	Lane 2	Lane 3	Lane 4	Lane 5	Lane 6	Lane 7	Lane 8	Lane 9	Lane 10
Pockets	21419902	49062366	77941982	47327022	48139458	34755396	83805918	54965710	42412532	30506804
Bound	0	499359042	646466691	509383282	390476174	180416690	605287985	509394336	253157632	182721948
Unbound	666738696	168110688	0	159551690	294479720	489094188	0	127871602	396864082	506066696
Total	688158598	716532096	724408673	716261994	733095352	704266274	689093903	692231648	692434246	719295448
B/T	0	0.696911	0.892406	0.711169	0.53264	0.256177	0.878382	0.735873	0.365605	0.254029
U/T	0.968874	0.234617	0	0.222756	0.401694	0.694473	0	0.184724	0.573143	0.703559
Total	0.968874	0.931528	0.892406	0.933925	0.934334	0.95065	0.878382	0.920596	0.938749	0.957588
%B/T	0	74.8137	100	76.1484	57.0075	26.9475	100	79.9343	38.946	26.528
%U/T	100	25.1863	0	23.8516	42.9925	73.0525	0	20.0657	61.054	73.472
3.23 nM					Bound,%		Unbound,%
	DNA	DNA+Protein		32P-DNA:CompetitorDNA	Unmethylated	Methylated	Unmethylated	Methylated
Bound,%	0	74.8137		1:1	100	100	0	0
Unbound,%	100	25.1863		1:10	76.1484	79.9343	23.8516	20.0657
				1:40	57.0075	38.946	42.9925	61.054
				1:100	26.9475	26.528	73.0525	73.472

## Sheet: Exp.5
	Lane 1	Lane 2	Lane 3	Lane 4	Lane 5	Lane 6	Lane 7	Lane 8	Lane 9	Lane 10
Pockets	60314130	124706694	114762864	58380324	53827952	56531008	118873516	71607996	87140004	56778162
Bound	0	933481080	965101307	551094600	382108794	265114786	965689672	720729600	302611984	203899890
Unbound	1085111308	108910426	110102702	521341028	694458538	842952878	95307330	401932748	777405242	900039408
Total	1145425438	1167098200	1189966873	1130815952	1130395284	1164598672	1179870518	1194270344	1167157230	1160717460
B/T	0	0.799831	0.811032	0.487342	0.338031	0.227645	0.818471	0.603489	0.259273	0.175667
U/T	0.947343	0.0933173	0.0925259	0.461031	0.61435	0.723814	0.0807778	0.336551	0.666067	0.775416
Total	0.947343	0.893148	0.903558	0.948373	0.952381	0.951459	0.899249	0.94004	0.92534	0.951084
%B/T	0	89.5519	89.7598	51.3872	35.4933	23.9259	91.0172	64.1983	28.0192	18.4702
%U/T	100	10.4481	10.2402	48.6128	64.5067	76.0741	8.98281	35.8017	71.9808	81.5298
3.75 nM					Bound,%		Unbound,%
	DNA	DNA+Protein		32P-DNA:CompetitorDNA	Unmethylated	Methylated	Unmethylated	Methylated
Bound,%	0	89.5519		1:1	89.7598	91.0172	10.2402	8.98281
Unbound,%	100	10.4481		1:10	51.3872	64.1983	48.6128	35.8017
				1:40	35.4933	28.0192	64.5067	71.9808
				1:100	23.9259	18.4702	76.0741	81.5298

## Sheet: Fig.6c
Fig. 6c	LINE							Piwi/Ago
species (isolates)	%LINE	isolate1	isolate2	isolate3	isolate4	isolate5	isolate6	# Piwi/Ago	isolate1	isolate2	isolate3	isolate4	isolate5
B.koreanus (2)	6.7	6.7	6.7					6	6	6
B.rotundiformis (2)	2.86624	2.40248	3.33					6	6	6
B.'Tiscar' (1)	4.31928	4.31928						6	6
B.asplanchnoides (2)	4.77676	4.83858	4.71493					8	8	8
B.calyciflorus (2)	2.48412	2.15467	2.81358					7	7
B.plicatilis (2)	3.99447	4.86982	3.11912					8	8
D.carnosus (2)	2.42137	2.30771	2.53504					17	16	18
R.'Silwood-2' (4)*	0.993907	0.959866	1.00767	1.0114	0.996691			22	20	20	24	24
R.'Silwood-1' (4)	0.611081	0.602162	0.623612	0.623053	0.583961	0.622615		24	22	24	23	24	27
R.socialis (5)	0.777654	0.81967	0.766782	0.717596	0.810956	0.773267		22.2	18	27	19	27	20
R.sordida (3)*	0.540332	0.500947	0.525161	0.638257	0.496963			24.25	21	24	24	28
R.macrura (1)	0.676262	0.676262						19	19
R.magnacalcarata (5)*	1.062	0.990194	1.07495	1.0738	1.09379	1.111	1.02823	16.2	18	18	15	16	14
A.steineri (3)*	0.376549	0.494261	0.316687	0.348914	0.346333			23	27	23	22	20
A.ricciae (2)	0.46304	0.518732	0.407347					38.5	42	35
A.vaga (2)	0.6	0.5	0.7					39.5	40	39
*For 4 isolates, two assemblies obtained using different methods were treated as technical replicates; otherwise, each isolate was considered a biological replicate.
